# Supplementary material for: A Comparison of IgG Index and Oligoclonal Band in the Cerebrospinal Fluid for Differentiating between RRMS and NMOSD
Source: Brain Sci. 2021 Dec 31;12(1):69. doi: 10.3390/brainsci12010069 (PMC8773790; doi:10.3390/brainsci12010069)
Supplement: Supplementary file 1 [file brainsci-12-00069-s001.zip]

Archive with 1 entries (1 files):
- brainsci-1503233-supplementary.pdf
